# Supplementary material for: Examining the Effects of Chromatic Aberration, Object Distance, and Eye Shape on Image-Formation in the Mirror-Based Eyes of the Bay Scallop Argopecten irradians
Source: Integr Comp Biol. 2016 Aug 22;56(5):796–808. doi: 10.1093/icb/icw099 (PMC5886045; doi:10.1093/icb/icw099)
Supplement: Supplementary Data [file icw099_supplementary_data.zip]

Archive with 1 entries (1 files):
- icb-2016-0104-File009.avi
